# Supplementary material for: Cross-contamination of lettuce with Campylobacter spp. via cooking salt during handling raw poultry
Source: PLoS One. 2021 May 19;16(5):e0250980. doi: 10.1371/journal.pone.0250980 (PMC8133440; doi:10.1371/journal.pone.0250980)
Supplement: S1 Data — (XLSX) [file pone.0250980.s002.xlsx]

## Sheet: Fig2.Transfer
Experiment	Chicken skin		Cooking salt			Lettuce																							Transfer rate (%) = CFU/g on destination / (CFU/g on destination + CFU/g on source) x 100
	UFC/g		UFC/g	Enrichment		UFC/g	Enrichment																						(i) Inoculated chicken skin to table salt		(ii) Table salt to lettuce
1	770000		< 10	Pos		< 10	Neg																					≤	0.00116882	<	10
	280000		< 10	Pos		20	Pos																					≤	0.00321418	≤	68.9655
	68000		< 10	Pos		< 10	Pos																					≤	0.0132335	≤	50
	41000		< 10	Pos		30	Pos																					≤	0.0219464	≤	76.9231
	15000		< 10	Pos		< 10	Neg																					≤	0.059964	<	10
	13000		< 10	Neg		< 10	Pos																					<	0.00769172	<	90
	1200		< 10	Pos		< 10	Pos																					≤	0.744417	≤	50
	2600		< 10	Neg		< 10	Pos																					<	0.0384468	<	90
	130		< 10	Neg		< 10	Neg																					<	0.763359	<	50
	200		< 10	Neg		< 10	Neg																					<	0.497512	<	50
2	110000		< 10	Pos		< 10	Neg																					≤	0.00818115	<	10
	50000		20	Pos		< 10	Pos																						0.039984	≤	31.0345
	8500		< 10	Pos		< 10	Neg																					≤	0.10577	<	10
	15000		< 10	Pos		< 10	Neg																					≤	0.059964	<	10
	450		< 10	Pos		< 10	Neg																					≤	1.96078	<	10
	1100		< 10	Pos		< 10	Neg																					≤	0.811542	<	10
	100		< 10	Neg		< 10	Neg																					<	0.990099	<	50
	60		< 10	Pos		< 10	Neg																					≤	13.0435	<	10
	30		< 10	Pos		< 10	Neg																					≤	23.0769	<	10
	10		< 10	Neg		< 10	Neg																						9.09091	<	50
3	68000		< 10	Pos		< 10	Pos																					≤	0.0132335	≤	50
	63000		10	Pos		< 10	Pos																						0.0158705	≤	47.3684
	5000		< 10	Pos		< 10	Pos																					≤	0.179677	≤	50
	3000		< 10	Pos		< 10	Pos																					≤	0.299103	≤	50
	950		< 10	Pos		< 10	Neg																					≤	0.938478	<	10
	1100		< 10	Pos		< 10	Neg																					≤	0.811542	<	10
	110		< 10	Pos		< 10	Neg																					≤	7.56303	<	10
	220		< 10	Neg		< 10	Pos																					<	0.452489	<	90
	110		< 10	Neg		< 10	Neg																					<	0.900901	<	50
	260		< 10	Neg		< 10	Neg																					<	0.383142	<	50
