# Supplementary material for: Cross-contamination of lettuce with Campylobacter spp. via cooking salt during handling raw poultry
Source: PLoS One. 2021 May 19;16(5):e0250980. doi: 10.1371/journal.pone.0250980 (PMC8133440; doi:10.1371/journal.pone.0250980)
Supplement: S2 Data — (XLSX) [file pone.0250980.s003.xlsx]

## Sheet: Fig3. Sulvival
	RESULTs paper - consider 4 independent trial
	Trial #4			time (min)													Limits for positive enrichment
				0	10	20	30	45	60	90	120	150	150 enric.	180 enric.	240	240 enric.	Max reduction (1 CFU)	Min reduction (10CFU)
N=1	Salt	CFU/g	I	590000	19000	5600	2200	400	2500	380	< 10	10	< 10	pos	< 10	neg	-5.77085	-4.77085
N=2			II	740000	15000	6100	1700	870	2600	280	< 10	10	< 10	pos	< 10	neg	-5.86923	-4.86923
			Média	665000	17000	5850	1950	635	2550	330	< 10	10
		Log (N/N0)	I	0	-1.4921	-2.02266	-2.42843	-3.16879	-2.37291	-3.19107	< - 5,8	-4.77085	< - 5,8		> - 5,8
			II	0	-1.69314	-2.0839	-2.63878	-2.92971	-2.45426	-3.42207	< - 5,9	-4.86923	< - 5,9		> - 5,9
			Média	0	-1.59262	-2.05328	-2.53361	-3.04925	-2.41359	-3.30657	< - 5,9	-4.82004	< - 5,9		> - 5,9
	Control		CFU/g	9400000	16000000	12000000	15000000	17000000	12000000	11000000	9300000	10000000	8900000		14000000
			Log (N/N0)	0	0.230992	0.106053	0.202963	0.257321	0.106053	0.0682648	-0.00464491	0.0268721	-0.0237378		0.173
	Trial #5			time (min)
				0	10	20	30	45	60	90	120	150	180	180 enric.	240	240 enric.
N=3	Salt	CFU/g	I	570000	10000	12000	2600	1900	1200	980	130	110	< 10	pos	< 10	pos	-5.75587	-4.75587
N=4			II	300000	4600	6700	4500	1600	1100	600	270	20	140	pos	< 10	pos	-5.47712	-4.47712
			Média	435000	7300	9350	3550	1750	1150	790	200	65
		Log (N/N0)	I	0	-1.75587	-1.67669	-2.3409	-2.47712	-2.67669	-2.76465	-3.64193	-3.71448	< -5,8		< -5,8
			II	0	-1.81436	-1.65105	-1.82391	-2.273	-2.43573	-2.69897	-3.04576	-4.17609	-3.33099		< -5,8
			Média	0	-1.78512	-1.66387	-2.08241	-2.37506	-2.55621	-2.73181	-3.34384	-3.94529	-3.33099		< -5,8
	Control		CFU/g	4200000	1200000	2500000	1600000	1400000	1600000	1200000	1800000	1300000	2800000		1900000
			Log (N/N0)	0	-0.544068	-0.225309	-0.419129	-0.477121	-0.419129	-0.544068	-0.367977	-0.509306	-0.176091		-0.344496
					2 (4.I)	3 (4.II)	4 (5.I)	5 (5.II)	Control
			10		-1.4921	-1.69314	-1.75587	-1.81436	-0.189165
			20		-2.02266	-2.0839	-1.67669	-1.65105	0
			30		-2.42843	-2.63878	-2.3409	-1.82391	-0.134456
			45		-3.16879	-2.92971	-2.47712	-2.273	-0.147279
			60		-2.37291	-2.45426	-2.67669	-2.43573	-0.0550997
			90		-3.19107	-3.42207	-2.76465	-2.69897	-0.270426
			120		-5.8	-5.9	-3.64193	-3.04576	-0.259451
			150		-4.77085	-4.86923	-3.71448	-4.17609	-0.29725
			180		-5.8	-5.9	-5.8	-3.33099	-0.189269
			240		-5.8	-5.9	-5.8	-5.8	-0.0857478
				N=1	N=2	N=3	N=4
				1 (4.I)	2 (4.II)	3 (5.I)	4 (5.II)
			10	-1.4921	-1.69314	-1.75587	-1.81436
			20	-2.02266	-2.0839	-1.67669	-1.65105
			30	-2.42843	-2.63878	-2.3409	-1.82391
			45	-3.16879	-2.92971	-2.47712	-2.273
			60	-2.37291	-2.45426	-2.67669	-2.43573
			90	-3.19107	-3.42207	-2.76465	-2.69897
			120	< - 5,8	< - 5,9	-3.64193	-3.04576				Graphic subtitle:
			150	-4.77085	-4.86923	-3.71448	-4.17609				Horizontal blue, gray and yellow bars - Sample positive by enrichment. Reduction beetween 4.8 and 5.8 log CFU/g.
			180	< - 5,8	< - 5,9	< -5,8	-3.33099				Horizintal orange bars - Sample positive by enrichment. Reduction beetween 4.9 and 5.9 log CFU/g.
			240	> - 5,8	> - 5,9	< -5,8	< -5,8				Oblique blue bars - Sample negative by enrichment. Reduction greater than 5.8 log CFU/g.
											Oblique orange bars - Sample negative by enrichment. Reduction greater than 5.9 log CFU/g.
